# Supplementary material for: Design of oral English teaching model based on multi-modal perception of the Internet of Things and improved conventional neural networks
Source: PeerJ Comput Sci. 2023 Aug 8;9:e1503. doi: 10.7717/peerj-cs.1503 (PMC10495997; doi:10.7717/peerj-cs.1503)
Supplement: Supplemental Information 1 [file peerj-cs-09-1503-s001.zip]

Archive with 12 entries (12 files):
- Code/data_load.py
- Code/download.sh
- Code/eval.py
- Code/hparams.py
- Code/hyperparams.py
- Code/model.py
- Code/modules.py
- Code/prepro.py
- Code/requirements.txt
- Code/test.py
- Code/train.py
- Code/utils.py
