# Supplementary material for: Design of oral English teaching model based on multi-modal perception of the Internet of Things and improved conventional neural networks
Source: PeerJ Comput Sci. 2023 Aug 8;9:e1503. doi: 10.7717/peerj-cs.1503 (PMC10495997; doi:10.7717/peerj-cs.1503)
Supplement: Supplemental Information 1 [file peerj-cs-09-1503-s001.zip › Code/download.sh]

#!/bin/bash

mkdir iwslt2016 | wget -qO- --show-progress https://wit3.fbk.eu/archive/2016-01//texts/de/en/de-en.tgz | tar xz; mv de-en iwslt2016
