# Supplementary material for: Design of oral English teaching model based on multi-modal perception of the Internet of Things and improved conventional neural networks
Source: PeerJ Comput Sci. 2023 Aug 8;9:e1503. doi: 10.7717/peerj-cs.1503 (PMC10495997; doi:10.7717/peerj-cs.1503)
Supplement: Supplemental Information 1 [file peerj-cs-09-1503-s001.zip › Code/requirements.txt]

nltk>=3.2.4
numpy>=1.13.0
regex>=2017.6.7
tensorflow>=1.2.0
